# Supplementary material for: W196 and the β-Hairpin Motif Modulate the Redox Switch of Conformation and the Biomolecular Interaction Network of the Apoptosis-Inducing Factor
Source: Oxid Med Cell Longev. 2021 Jan 15;2021:6673661. doi: 10.1155/2021/6673661 (PMC7822688; doi:10.1155/2021/6673661)
Supplement: Supplementary Materials — The file contains the following: (i) the protocol for production and purification of proteins and for MD simulations and (ii) Figures S1-S9. [file 6673661.f1.zip]

Archive with 10 entries (10 files):
- S1_W196_201101.pptx
- S2_W196_201101.pptx
- S3_W196_201101.pptx
- S4_W196_201101.pptx
- S5_W196_201101.pptx
- S6_W196_201101.pptx
- S7_W196_201101.pptx
- S8_W196_201101.pptx
- S9_W196_201101.pptx
- SI_W196_201215.docx
